# Supplementary material for: New-Generation Liquid Crystal Materials for Application in Infrared Region
Source: Materials (Basel). 2021 May 17;14(10):2616. doi: 10.3390/ma14102616 (PMC8156505; doi:10.3390/ma14102616)
Supplement: Supplementary file 1 [file materials-14-02616-s001.zip]

Archive with 1 entries (1 files):
- materials-1217579-supplementary.pdf
